# Supplementary material for: Misfit of Complete Maxillary Dentures’ Posterior Palatal Seal following Polymerisation with Four Different Autopolymerising Resins: An In Vitro Study
Source: Materials (Basel). 2022 Jul 30;15(15):5285. doi: 10.3390/ma15155285 (PMC9369520; doi:10.3390/ma15155285)
Supplement: Supplementary file 1 [file materials-15-05285-s001.zip]

Archive with 1 entries (1 files):
- materials-1746077-supplementary.pdf
